# Supplementary material for: Regulatory Compliance in Online Dog Advertisements in Australia
Source: Animals (Basel). 2020 Mar 3;10(3):425. doi: 10.3390/ani10030425 (PMC7142573; doi:10.3390/ani10030425)
Supplement: Supplementary file 1 [file animals-10-00425-s001.zip]

Archive with 3 entries (3 files):
- Supp Material Costa final/Supp Mat  A - Dog Breeds.docx
- Supp Material Costa final/Supp Mat B - Pure cross percentages.docx
- Supp Material Costa final/Supp Mat C - R code.docx
